# Supplementary material for: Rheumatoid Cachexia Revisited: A Metabolic Co-Morbidity in Rheumatoid Arthritis
Source: Front Nutr. 2014 Nov 24;1:20. doi: 10.3389/fnut.2014.00020 (PMC4428367; doi:10.3389/fnut.2014.00020)
Supplement: Table S1 — Reported changes of indices of body composition in RA patients. References: (6, 8, 10, 15, 16, 18, 20, 24, 43–50). Disease Activity Score-28 (51) of the tested patients were 2.6–6.39 and the Health Assessment Questionnaire (52) score was around 0.22–1.95. BCM, body cell mass; FFM, fat-free mass; LBM, lean body mass; AMA, arm muscle area, TEE: total energy expenditure, REE: resting energy expenditure. Biologics: TNF, TNFα inhibitors; IL-6, IL-6 receptor antagonist; CD20, CD20 inhibitor; ↑, increased; ↓, decreased; →, no change compared with the control group, respectively. *Values shown are at the patient’s first visit (baseline). [file Table_1.XLSX]

## Sheet: Sheet1
Suppl. Table 1: Comparison of body composition between RA patients and healthy controls
Citation	Patients/Controls	Mean age (patients)	F/M or % of Female	Mean disease duration	Use of steroid (%)	Mean PSL (mg)	Use of Biologics (% )		DAS28	Mean BMI	BMI vs controls / reference	Muscle mass vs control		Fat mass vs control	REE vs control	Comments
Roubenoff (2002)	20/20	47	F	7.7 y	45	5.1	NA			25.3	→	BCM	↓	→	→ calorimetry	Normal REE reflects good disease control
Rall(2002)	16/17	45.4	F	9.7 y	50	2.4				24.7	→	BCM	↓	→
Walsmith (2004)	20/20	47	F	7.7 y	45	5.1				25.3	→	BCM	↓	→	→ calorimetry	Inverse correlation between BCM and TNF
Toussirot (2005)	38/46	48	47.4	8 y	100	7.5				25.6	→	LBM	↓	→		BMI and fat mass correlated with leptin
Hakkinen (2005)	21/12	44	F	8 y	21.7		4	TNF			→	thickness	→	→
Metsios(2007)	20/12	61.1	50	17,3 y			100	TNF		28.3			→	→	↑ calorimetry	No significant changes in REE and FFM at 12 wks of anti-TNF Tx
Arshad (2007)	14/14	42	71	9.3 y	57.1	5.2	0	NA		22.1	↓	FFM	↓	→	↑ calorimetry	REE and plasma IL-6 level were higher in active RA
Engvall (2008)	50/	66	F	13 y			10	TNF	5.7	24.4	→ or↑	FFM	↓	↑		Negative correlation between LBM and IL-6
	10/	60	M	16 y			20	TNF	4.6	26.9	→ or↑	FFM	↓	↑
Elkan (2008)	50/	65.5	F	13.0 y	58	5	incl.in DMARDs	TNF	5.7	24.4	↑	FFM	↓	↑		In-ward patients
	10/	60.5	M	15.5 y	50	10			4.5	26.9	→		↓	↑
Elkan (2009)	61/	60.8	F	6 y	27.9	4.3	25	TNF	3.3	25		FFM	↓	↑		MNA could not detect reduced FFM
	19/	63.4	M	5 y	15.8	4.2			2.6	27			↓	↑
Fukuda(2010)	295/	62	F	9.95 y	44	4.36	21.7	TNF, IL-6	3.56	21.3	→	AMA	↓	→
Book(2011)	45/	58.3	F	7.2mo	27	8.3			4.68	25.4	→	LBM	→	→		Data of early RA patients included
	18/	66.2	M	7.6mo	33	8.1			4.65	25.3	→	LBM	↓	→
Santos(2011)	89/107	49.8	F	9.7 y	51.7	2.5			4.24	27.6	→	FFM	→	↑		RA patients had high risk of central obesity
Biinymin (2011)	16/16	52	75	9.4 y	50	7.8			6.39	22.7	↓	FFM	↓	→	→ calorimetry
Lomberd (2014)	251/	54.7	F	11.0y	78		60.9<	IL-6, TNF, CD20		30.3	↑	FFM	→	↑
			M							26.6	→ or↑		↓	→ or↑
Choe(2014)	499/131		F	7.2 y						22.4	↓				→ calculated	No association between REE and disease activity
